# Supplementary material for: Cohort Analysis of 67 Charcot-Marie-Tooth Italian Patients: Identification of New Mutations and Broadening of Phenotype Expression Produced by Rare Variants
Source: Front Genet. 2021 Jul 19;12:682050. doi: 10.3389/fgene.2021.682050 (PMC8329958; doi:10.3389/fgene.2021.682050)
Supplement: Supplementary file 1 [file Table_1.XLSX]

## Sheet: Table 1
Table 1. Mutation detection rates of patients with CMT and HMSN in Europe in most frequent genes mutated
	CMT1									CMT2														CMT4								CMT20	CMTX		HMSN
	PMP22				PMP22	MPZ	LITAF	NEFL	SP110	GARS	HSPB1	MFN2	HSPB8	KIF1B	EGR2	MED25	LRSAM1	DNM2	GDAP1	AARS	RAB7A	SMAD1	LMNA	NDRG1	MTMR2	FGD4	SBF2	SH3TC2	PRX	SURF1	FIG4	DYNC1H1	GJB1	PRPS1	BSCL2	TRPV4	KIF5A	TTR	ATP7A	CCT5	REEP1	KIF1A	ARHGEF10	Total
	Duplication	Mosaicism Duplication	Deletion (HNPP)	Total
Our study	30% (20)	1,5% (1)	7,4% (5)	38,8% (26/67)	0	1,5% (1)	0	0	0	0	1,5% (1)	1,5% (1)	0	0	0	0	0	0	1,5% (1)	0	0	0	0	0	1,5% (1)	0	0	1,5% (1)	0	0	0	0	0	0	0	0	1,5% (1)	0	0	0	0	1,5% (1)	0	12% (8/67)
Cortese et al., 2020 (UK)	NA	NA	NA	NA	0,9% (2)	2,7% (6)	0,9% (2)	0,45% (1)	NA	1,3% (3)	0	3,6% (8)	0,45% (1)	NA	NA	0	1,3% (3)	0	1,8% (4)	0,9% (2)	0	NA	0	0,4% (1)	0,4% (1)	1,3% (3)	0,4% (1)	3,6% (8)	0	NA	0	0	5,4% (12)	0	0	0,4% (1)	0,4% (1)	0	0	0	0	0	NA	30,4% (67/220)
Gentile et al., 2020 (Italy)	51,1% (180)	0	15% (53)	66,1% (233/352)	1,2% (7)	6,3% (36)	0,1% (1)	0,1% (1)	NA	0,3% (2)	2,4% (14)	1,4% (8)	0,3% (2)	NA	0	NA	NA	NA	0,7% (4)	NA	0	NA	NA	NA	NA	NA	NA	0	NA	NA	NA	NA	5,8% (33)	NA	1,4% (8)	0,3% (2)	NA	NA	NA	NA	NA	NA	NA	62,1% (352/566)
Lerat et al., 2019 (France)	11,1% (3)	0	3,7% (1)	14,8% (4/27)	3,7% (1)	7,4% (2)	NA	7,4% (2)	NA	NA	NA	NA	NA	NA	NA	NA	NA	NA	NA	0	NA	NA	NA	NA	NA	NA	0	14,8% (4)	NA	0	0	NA	0	3,7% (1)	NA	3,7% (1)	NA	0	NA	NA	NA	NA	NA	59,2% (16/27)
Vaeth et al., 2018 (Denmark)	11,5% (167)	0	4,7% (69)	16,3 % (236/1442)	0,4% (5)	2,3% (27)	0	0,1% (1)	NA	0,1% (1)	0	2% (24)	NA	0	0	0	0	0,1% (1)	0	0,2% (3)	0	NA	0	0	NA	0	0	0,1% (1)	0	NA	0	0	2,7% (32)	0,1% (1)	0	0	0	0	0	NA	0	NA	0	8,3% (98/1177)
Bacquet et al., 2018 (France)	0	0	0	0% (0/123)	0	0	2,4% (3)	4,8% (6)	NA	0	0,8% (1)	7,3% (9)	0	2,4% (3)	0	0	0,8% (1)	2,4% (3)	4,8% (6)	3,2% (4)	0	NA	0	0	0	0	0	6,5% (8)	0	0	2,4% (3)	0,8% (1)	0,8% (1)	0	0	0,8% (1)	3,2% (4)	0	0	0	0,8% (1)	0	0	4,8% (6/123)
Hoebeke et al., 2018 (France)	61,3% (46)	0	0	61,3% (46/75)	0	2,6% (2)	0	0	0	0	0	10,6% (8)	0	0	0	0	0	0	4% (3)	0	0	0	1,3% (1)	1,3% (1)	0	0	0	0	2,6% (2)	0	0	0	2,6% (2)	0	0	0	0	0	0	0	0	0	0	25,3% (19/75)
Milley et al., 2017 (Hungary)	66,5% (211)	0	0	66,5% (211/317)	0,5% (2)	6,8% (24)	NA	NA	NA	NA	NA	3,7% (13)	NA	NA	1,1% (4)	NA	NA	NA	NA	NA	NA	NA	NA	2,2% (8)	NA	NA	NA	NA	NA	NA	NA	NA	14,5% (51)	NA	NA	NA	NA	NA	NA	NA	NA	NA	NA	90,3% (317/531)
Dohrn et al., 2017 (Germany)	9,9% (60)	0	2,9% (18)	12,7% (78/612)	0,9% (6)	1,9% (12)	0	0,6% (4)	NA	0	0,6% (4)	1,6% (10)	NA	0	0,1% (1)	0	0	0	0,3% (2)	0,1% (1)	0	NA	0	0	NA	0	0,1% (1)	1,9% (12)	0	NA	0,3% (2)	0	2,1% (13)	0	0	0,1% (1)	NA	NA	0,1% (1)	NA	0	NA	0	17,3% (106/612)
Marttil et al., 2017 (Finland)	16,8% (15)	0	16,8% (15)	33,7% (30/89)	0	3,3% (3)	NA	NA	NA	NA	NA	2,2% (2)	NA	0	NA	NA	NA	NA	31,4% (28)	NA	NA	NA	NA	NA	NA	NA	NA	NA	NA	NA	NA	NA	1,1% (1)	NA	NA	NA	NA	NA	NA	NA	NA	NA	NA	71,9% (64/89)
Lassuthova et al., 2016 (Czech Republic)	43,4% (772)	0	27,3% (485)	70,8% (1257/1775)	1% (2)	0	0,5% (1)	1% (2)	NA	0	0,5% (1)	4,5% (9)	NA	0	0,5% (1)	0	0	0	0,5% (1)	1,5% (3)	0	NA	0	0,5% (1)	NA	0	0,5% (1)	1,5% (3)	0	NA	1,5% (3)	1% (2)	2,5% (5)	0	1,5% (3)	0,5% (1)	NA	NA	0,5% (1)	NA	0	NA	0	25,7% (51/198)
Lupo et al., 2016 (Spain)	NA	NA	NA	NA	0	0	0	0	NA	0	0	3% (1)	0	3% (1)	0	0	6% (2)	0	0	3% (1)	0	NA	0	0	0	0	0	0	3% (1)	NA	0	0	0	0	0	0	0	0	NA	NA	NA	0	NA	18% (6/33)
Høye et al., 2015 (Norway)	1,9% (2)	0	4,8% (5)	6,8% (7/103)	0	2% (2)	0	1% (1)	NA	0	2% (2)	2% (2)	0	0	0	0	NA	1% (1)	0	1% (1)	0	NA	0	0	0	1% (1)	0	5,2% (5)	0	NA	0	0	7,2% (7)	0	1% (1)	0	NA	NA	0	NA	0	NA	0	39,5% (38/96)
Antomiadi et al., 2015 (UK)	0,4% (2)	0	0,6% (3)	1,1% (5/448)	1,3% (6)	1,5% (7)	0,6% (3)	1,3% (6)	NA	1,3% (6)	1,3% (6)	2,6% (12)	0	0	0	0,2% (1)	0	0,4% (2)	1,7% (8)	1,5% (7)	0,6% (3)	NA	0,2% (1)	0	0	0,2% (1)	0,4% (2)	2,6% (12)	0	NA	0,6% (3)	2,2% (10)	2,4% (11)	0	1,1% (5)	0,2% (1)	NA	NA	0,2% (1)	NA	0,4% (2)	NA	0	30,5% (137/448)
Manganelli et al., 2014 (Italy)	61,4% (75)	0	20,4% (25)	81,9% (100/122)	7,2% (7)	7,2% (7)	0	1% (1)	NA	0	1% (1)	2,1% (2)	0	NA	0	NA	NA	NA	8,2% (8)	NA	0	NA	0	NA	NA	NA	NA	3% (3)	NA	NA	0	NA	14,4% (14)	NA	NA	0	NA	NA	NA	NA	NA	NA	NA	49,5% (48/97)
Høye et al., 2014 (Norway)	14,8% (12)	0	0	14,8% (12/81)	0	1,2% (1)	0	0	NA	0	1,2% (1)	4,9% (4)	0	1,2% (1)	0	0	NA	1,2% (1)	0	0	0	NA	2,4% (2)	0	0	0	0	4,9% (4)	0	NA	0	1,2% (1)	7,4% (6)	0	0	0	NA	NA	0	NA	1,2% (1)	NA	1,2% (1)	43,2% (35/81)
Gess et al.,2013 (Germany)	39,5% (233)	0	9% (53)	58% (339/589)	2,2% (8)	5,8% (21)	0	0	NA	0,5% (2)	NA	3,3% (12)	0	NA	0	NA	NA	NA	0	NA	NA	NA	NA	NA	0	NA	NA	0	0	NA	NA	NA	13% (47)	NA	NA	0	NA	NA	NA	NA	NA	NA	NA	30,5% (110/360)
Østern et al., 2013 (Norway)	95.8%, (69)	0	0	95.8%, (69/72)	0	3,3 % (10)	0	0,6% (2)	NA	NA	NA	3,6% (11)	NA	NA	0	NA	NA	NA	0	NA	NA	NA	NA	NA	NA	NA	NA	NA	NA	NA	NA	NA	4% (12)	NA	NA	NA	NA	NA	NA	NA	NA	NA	NA	11,5% (35/302)
Sivera et al., 2013 (Spain)	66,9% (184)	0	0	66,9% (184/275)	0,8% (2)	7,5% (19)	0	1,6% (4)	NA	0,4% (1)	2,7% (7)	1,5% (4)	NA	NA	NA	NA	NA	NA	16,5% (42)	NA	NA	NA	NA	NA	0	NA	NA	11% (28)	1,5% (4)	NA	0	NA	22% (56)	NA	0	NA	NA	NA	NA	NA	NA	NA	NA	71,2% (181/254)
Murphy et al., 2012 (UK)	34,8 % (415)	0	2,2 % (27)	37% (442/1192)	0,9% (11)	2,6% (31)	0	0,3% (4)	NA	NA	0,2% (3)	5% (60)	0	NA	0	NA	NA	NA	1% (12)	NA	NA	NA	NA	NA	0	NA	NA	0,8% (9)	NA	NA	NA	NA	12,3% (147)	NA	0,1% (2)	0	NA	NA	NA	NA	NA	NA	NA	24,9% (297/1192)
Saporta et al., 2011 (Spain)	55% (290)	0	0	55% (290/527)	0,5% (5)	4,3% (45)	0,5% (5)	0,4% (4)	NA	0,3% (3)	NA	2% (21)	NA	NA	NA	NA	NA	NA	0,6% (6)	NA	NA	NA	NA	NA	NA	NA	NA	0,3% (3)	0,09% (1)	NA	0,2% (2)	NA	7,8% (80)	NA	NA	NA	NA	NA	NA	NA	NA	NA	NA	51,4% (527/1024)
Nicolaou et al.,2010 (Greece)	3% (3)	0	0	3% (3/97)	2,3% (3)	1,6% (2)	NA	NA	NA	NA	NA	0,8% (1)	NA	NA	NA	NA	NA	NA	NA	NA	NA	NA	NA	NA	NA	NA	NA	NA	NA	NA	NA	NA	3,1% (4)	NA	NA	NA	NA	NA	NA	NA	NA	NA	NA	76,3% (97/127)
Mostacciuolo et al., 2001 (Italy)	57,6% (99)	0	0	57,6% (99/172)	1,1% (2)	2,3% (4)	NA	NA	NA	NA	NA	NA	NA	NA	0	NA	NA	NA	NA	NA	NA	NA	NA	NA	NA	NA	NA	NA	NA	NA	NA	NA	7% (12)	NA	NA	NA	NA	NA	NA	NA	NA	NA	NA	98,8% (170/172)
Bort et al., 1997 (Spain)	38,2% (18)	0	0	38,2% (18/47)	10,6% (5)	4,2% (2)	NA	NA	NA	NA	NA	NA	NA	NA	NA	NA	NA	NA	NA	NA	NA	NA	NA	NA	NA	NA	NA	NA	NA	NA	NA	NA	21,2% (10)	NA	NA	NA	NA	NA	NA	NA	NA	NA	NA	74,4% (35/47)
